# Supplementary material for: Persistent Illegal Hunting of Wildlife in an African Landscape: Insights from a Study in the Luangwa Valley, Zambia
Source: Animals (Basel). 2024 Aug 19;14(16):2401. doi: 10.3390/ani14162401 (PMC11350902; doi:10.3390/ani14162401)
Supplement: Supplementary file 1 [file animals-14-02401-s001.zip]

Archive with 8 entries (8 files):
- Form S1.pdf
- Guide S1.pdf
- Guide S2.pdf
- Letter S1 .pdf
- Questionnaire S1.pdf
- Questionnaire S2.pdf
- Table S1 pdf.pdf
- Table S2.pdf
